# Supplementary material for: Features and mechanisms of canonical and noncanonical genomic imprinting
Source: Genes Dev. 2021 Jun;35(11-12):821–34. doi: 10.1101/gad.348422.121 (PMC8168557; doi:10.1101/gad.348422.121)
Supplement: Supplemental Material [file supp_35.11-12.821_Supplemental_Table_S1.xlsx]

## Sheet: Supplementary table 1
Supplemental Table S1. Putative maternal non-canonical imprinted DMRs identified in humans, using publicly available data: oocyte H3K27me3 (Xia et al. 2019 Science); oocyte DNA methylation (Okae et al. 2014 PLoS Genet); diandric and digynic triploid Illumina HumanMethylation450 array beta values (Hanna et al. 2016 Genome Res); placenta allelic DNA methylation (Hamada et al. 2016 AJHG)
Chr	Start	End	Probe size (bp)	Nearest gene (within 5kb)	Distance to gene	Oocyte H3K27me3 (log2RPKM corrected for probe length)	Oocyte DNAme (%)	Digynic (B-value)	Diandric (B-value)	RE (excluding low complexity repeats)	CGI	Placenta DNAme	Allelic informative (3 CpGs with >=2 reads on both alleles)	Mean_Me allele	Mean_Unme allele	Mean_diff
1	184663905	184664902	997	NA	0	-0.438515	3.61702	0.483478	0.383005	SINE	Y	25.8701
1	217137041	217138266	1225	ESRRG	0	2.74992	0.641026	0.442106	0.32657	N	Y	40.3835	1	49.4444	35.0786	14.3658
2	70899476	70899843	367	Vax2os1_3	312	2.97107	0.277778	0.233194	0.112909	N	Y	22.3208
2	97712874	97713624	750	ZAP70	0	0.290427	10.7037	0.245897	0.145032	N	N	76.5092
2	199603722	199604303	581	AC093590.1	0	-0.745457	2.20588	0.462603	0.299556	N	Y	58.4262	1	60.8333	50	10.8333
2	208123729	208125514	1785	CRYGD	0	-0.139368	5.54113	0.603972	0.38552	N	Y	71.0773	12	65.2913	58.5951	6.69627
3	13019241	13019474	233	IQSEC1	0	1.73002	3.78788	0.722803	0.58735	N	N	1.64077
3	50338065	50338114	49	RASSF1	0	0.0658468	0	0.532029	0.372014	N	Y	15.7603
3	181710258	181710909	651	SOX2-OT	0	1.86484	0.303951	0.502938	0.369567	N	N	37.0631
3	184601629	184602335	706	EIF2B5	0	1.19758	4.26117	0.53661	0.376828	N	Y	59.3268
4	4858248	4858824	576	MSX1	842	1.81265	2.46212	0.515119	0.3043	N	Y	58.5139
4	109302557	109302824	267	COL25A1	0	1.06636	0	0.584104	0.485749	N	Y	2.44279
4	186554515	186556156	1641	RP11-215A19.2	0	0.690836	1.70157	0.492913	0.378933	LTR,SINE,LINE	Y	4.32283
5	2754890	2756206	1316	C5orf38	0	2.13112	1.10442	0.52564	0.381555	N	Y	49.6916	1	49.5517	42.8571	6.69458
5	42924113	42924592	479	NA	0	1.41119	13.2407	0.676635	0.555566	N	Y	81.1289
5	123086229	123086716	487	AC106786.1	532	1.71722	4.00641	0.565576	0.472912	N	N	33.7882
5	178993526	178995414	1888	GRM6	0	1.19524	6.73537	0.752464	0.635336	DNA	Y	31.7345	1	18.75	12.5	6.25
6	29792172	29792381	209	HCG4	0	1.96964	0	0.572856	0.499588	N	Y	52.1397	1	93.75	24.5833	69.1667
6	31681176	31681316	140	LY6G5C	0	-0.637367	0	0.36812	0.208495	N	N	8.85502
6	84763520	84764470	950	TBX18	0	1.19259	0.680272	0.449948	0.138247	N	Y	19.0271
6	105981082	105982259	1177	NA	0	0.958767	4.8	0.551151	0.412617	SINE,DNA	Y	62.17	2	79.3393	68.5357	10.8036
6	108116480	108119135	2655	OSTM1-AS1	0	1.67275	0.722983	0.570451	0.421	LINE	Y	33.9313	2	34.5736	16.5495	18.0241
6	163335899	163336016	117	NA	0	-0.17294	0	0.376652	0.119889	N	N	48.9629
7	19118500	19119331	831	TWIST1	602	1.88336	3.09091	0.502015	0.389042	N	N	19.4078	2	27.0647	6.01852	21.0462
7	44309377	44310356	979	CAMK2B	0	0.273065	6.37255	0.52215	0.438176	SINE	Y	17.1815
8	10654949	10655259	310	RP1L1	0	0.625091	3.43915	0.870475	0.794987	N	N	11.8882
8	37965044	37965957	913	ADRB3	0	1.82616	0.772627	0.57339	0.360671	SINE	Y	7.13645
8	73448688	73449192	504	STAU2	0	-0.185474	5.26544	0.633624	0.497436	SINE,LTR	N	53.838
8	144474807	144476960	2153	FOXH1	0	0.0720828	7.22619	0.362649	0.278174	N	Y	46.5421
9	96219151	96219823	672	NA	0	-0.0420586	0.524934	0.540793	0.435115	N	Y	10.2753	1	25.5435	11.7598	13.7836
10	16519203	16520918	1715	C1QL3	0	0.791068	1.36816	0.509355	0.420636	N	Y	36.6405	1	55.6048	37.8733	17.7315
10	72087774	72089157	1383	SPOCK2	0	0.50068	3.8964	0.497748	0.371123	N	Y	20.0326	1	8.33333	5	3.33333
10	86536414	86537052	638	NA	0	0.489867	6.43939	0.442216	0.382607	N	Y	67.0492	1	63.8256	22.7273	41.0983
10	117166964	117167161	197	MIR3663HG	0	2.84604	0	0.520698	0.44578	N	N	41.0373
10	122163105	122164003	898	TACC2	0	0.804416	0.238095	0.641342	0.547314	N	Y	42.5778
11	1852527	1853090	563	LSP1	0	0.88483	2	0.54005	0.45266	N	N	70.4064	1	82.8571	71.3333	11.5238
11	1995283	1999330	4047	H19	0	0.120865	4.08891	0.420641	0.248321	N	Y	36.542	10	67.064	22.5602	44.5038
11	17720955	17721735	780	MYOD1	0	2.33522	1.47569	0.594942	0.516389	N	Y	7.75254	1	10.3083	2.5641	7.7442
11	31811411	31811716	305	PAX6	0	2.54846	0	0.564504	0.475018	N	Y	17.7068
11	46332455	46333733	1278	DGKZ	0	0.627782	1.34328	0.439499	0.306914	N	Y	16.5453
11	123195400	123196567	1167	CLMP	0	0.685337	2.0202	0.538218	0.449633	N	Y	6.36895	2	7.89548	3.5005	4.39498
11	129618207	129618755	548	NA	0	1.12713	3.44828	0.373837	0.243391	LINE	N	90.7293
12	24901939	24903309	1370	BCAT1	0	0.168634	7.39526	0.497781	0.332124	N	Y	91.6215	1	92.803	91.6667	1.13637
12	50032748	50033118	370	RACGAP1	0	-0.0796458	0.352113	0.54861	0.4088	SINE	N	78.1244	1	80.5556	68.8492	11.7063
12	51863633	51864907	1274	NA	0	1.60235	2.5	0.508196	0.413772	N	Y	21.5888	2	58.1519	35.119	23.0329
13	50126709	50127120	411	DLEU2	0	0.42688	13.8889	0.524575	0.381754	N	Y	81.6795	1	82.2368	58.9286	23.3083
13	94702487	94703948	1461	LINC00391	0	2.46197	1.24183	0.559197	0.432736	N	Y	64.3272
13	106701925	106702645	720	NA	0	1.17379	2.64706	0.800488	0.717762	N	N	61.7952
13	110409433	110409940	507	COL4A2	0	-0.164572	18.1457	0.378849	0.19305	N	N	82.2422	1	88.2756	81.2438	7.03185
13	113001154	113002110	956	MCF2L	0	1.13285	6.71384	0.629689	0.468137	N	N	20.6701
14	35369034	35369771	737	NA	0	-0.152316	16.2946	0.468302	0.340543	LTR	N	82.3582	2	80.9233	57.8526	23.0708
14	53946062	53947213	1151	MIR5580	1214	-0.220332	2.5974	0.55813	0.475959	N	Y	23.3498
14	60647245	60648414	1169	SIX1	0	2.10628	3.37494	0.355085	0.0939622	N	Y	54.0582
14	100691578	100691914	336	NA	0	1.4627	2.1875	0.431038	0.319463	N	N	35.7523
15	74134584	74135158	574	ISLR2	0	2.5259	0.373134	0.712767	0.627009	N	Y	27.3835
16	28497917	28498702	785	APOBR	0	0.383799	1.50273	0.17312	0.115663	SINE	N	87.2438
16	57884042	57884766	724	CNGB1	0	1.64228	2.69697	0.374081	0.256503	N	Y	39.8432
17	5115689	5116694	1005	USP6	0	0.935728	4.46914	0.426157	0.346232	SINE	Y	74.8969	1	82.5	65.0551	17.4449
17	34626332	34626659	327	TMEM132E	0	1.82487	0	0.359626	0.073355	N	Y	29.3254
17	45428272	45430509	2237	ARHGAP27	0	0.8812	4.78139	0.334052	0.263702	DNA,SINE,LINE	Y	33.7551
17	61403109	61405085	1976	TBX2-AS1	0	1.72565	4.81897	0.447256	0.17551	SINE	Y	61.5872	1	91.6667	83.3333	8.33333
17	81396718	81397881	1163	BAHCC1	0	-0.309714	15.4543	0.551343	0.424705	N	Y	6.65545
19	519609	519885	276	TPGS1	0	-0.243075	6.91824	0.600188	0.419742	N	Y	88.2407	2	93.3396	90.2778	3.06187
20	2821065	2821661	596	TMEM239	781	1.03449	2.04444	0.718523	0.599489	N	Y	5.16255
20	46028998	46029586	588	SLC12A5	0	0.121988	12.8916	0.662837	0.466419	N	Y	15.3542
